# Supplementary material for: Plasma miRNA can detect colorectal cancer, but how early?
Source: Cancer Med. 2018 Mar 23;7(5):1697–705. doi: 10.1002/cam4.1398 (PMC5943420; doi:10.1002/cam4.1398)
Supplement: Supplementary file 3 — Table S1. Associations between plasma miRNA concentrations and clinical characteristics in colorectal cancer cases (n=67). [file CAM4-7-1697-s003.xlsx]

## Sheet: Descriptives
Supplementary Table1 Associations between plasma miRNA concentrations and clinical characteristics in colorectal cancer cases (n=67)
			Beta coefficient (se) for average SD difference in plasma miRNA concentrationsa
	n		miRNA-21	miRNA-25	miRNA-18a	miRNA-22	miRNA-15b	miRNA-142.5p	miRNA-29c	miRNA-19a	miRNA-16	miRNA-192	miRNA-26a	miRNA-150
Sex		P-valueb:	0.52	0.864	0.334	0.109	0.679	0.649	0.831	0.659	0.695	0.103	0.71	0.904
Men	33		ref	ref	ref	ref	ref	ref	ref	ref	ref	ref	ref	ref
Women	34		-0.16 (0.25)	-0.04 (0.26)	0.25 (0.25)	-0.41 (0.25)	-0.11 (0.25)	0.12 (0.26)	0.05 (0.26)	0.11 (0.25)	0.10 (0.25)	-0.41 (0.25)	-0.09 (0.25)	-0.03 (0.25)
Age		P-valueb:	0.348	0.655	0.535	0.67	0.387	0.803	0.805	0.501	0.393	0.785	0.398	0.288
per 1 year increase in age			0.01 (0.02)	0.01 (0.02)	-0.01 (0.02)	0.01 (0.02)	-0.01 (0.02)	0.00 (0.02)	-0.00 (0.02)	-0.01 (0.02)	-0.01 (0.02)	0.00 (0.02)	0.01 (0.02)	-0.02 (0.02)
Tumor site		P-valueb:	0.976	0.211	0.603	0.616	0.903	0.306	0.032	0.214	0.142	0.495	0.625	0.635
Colon	42		ref	ref	ref	ref	ref	ref	ref	ref	ref	ref	ref	ref
Rectum	25		0.01 (0.26)	0.33 (0.26)	0.14 (0.26)	-0.13 (0.26)	0.03 (0.26)	0.27 (0.26)	0.56 (0.26)	0.33 (0.26)	0.39 (0.26)	-0.18 (0.26)	0.13 (0.26)	0.13 (0.26)
T stage		P-valueb:	0.694	0.042	0.704	0.477	0.757	0.022	0.02	0.661	0.746	0.889	0.026	0.04
1	4		ref	ref	ref	ref	ref	ref	ref	ref	ref	ref	ref	ref
2	8		0.06 (0.63)	1.21 (0.60)	0.00 (0.63)	0.53 (0.61)	-0.33 (0.63)	0.92 (0.59)	0.79 (0.59)	0.40 (0.63)	0.20 (0.63)	-0.22 (0.62)	1.58 (0.59)	-1.40 (0.59)
3	36		-0.38 (0.54)	0.31 (0.51)	-0.38 (0.54)	-0.05 (0.53)	-0.50 (0.54)	-0.13 (0.51)	-0.15 (0.51)	0.11 (0.54)	-0.10 (0.54)	-0.38 (0.54)	0.61 (0.51)	-1.51 (0.51)
4	19		-0.21 (0.56)	0.00 (0.54)	-0.42 (0.56)	-0.14 (0.55)	-0.27 (0.57)	-0.41 (0.53)	-0.56 (0.53)	-0.14 (0.57)	-0.28 (0.57)	-0.39 (0.56)	0.45 (0.53)	-1.31 (0.53)
N stage		P-valueb:	0.466	0.939	0.116	0.389	0.082	0.565	0.789	0.121	0.244	0.458	0.625	0.831
0	31		ref	ref	ref	ref	ref	ref	ref	ref	ref	ref	ref	ref
1	18		-0.37 (0.32)	-0.12 (0.33)	0.13 (0.31)	0.37 (0.32)	-0.10 (0.31)	-0.02 (0.32)	-0.20 (0.33)	-0.13 (0.32)	-0.25 (0.32)	0.30 (0.32)	-0.01 (0.32)	-0.15 (0.32)
2	18		-0.27 (0.31)	-0.06 (0.32)	-0.55 (0.31)	0.34 (0.31)	-0.68 (0.30)	-0.32 (0.32)	-0.16 (0.32)	-0.63 (0.31)	-0.52 (0.31)	0.34 (0.31)	0.28 (0.32)	-0.17 (0.32)
M stage		P-valueb:	0.22	0.343	0.038	0.732	0.097	0.14	0.098	0.013	0.096	0.165	0.788	0.942
0	46		ref	ref	ref	ref	ref	ref	ref	ref	ref	ref	ref	ref
1	21		-0.34 (0.28)	-0.27 (0.28)	-0.57 (0.27)	0.09 (0.28)	-0.46 (0.27)	-0.41 (0.28)	-0.46 (0.28)	-0.68 (0.27)	-0.46 (0.27)	0.38 (0.27)	0.08 (0.28)	-0.02 (0.28)
TNM stage		P-valueb:	0.581	0.395	0.112	0.351	0.343	0.172	0.11	0.108	0.311	0.466	0.805	0.46
I	10		ref	ref	ref	ref	ref	ref	ref	ref	ref	ref	ref	ref
II	21		0.16 (0.40)	-0.56 (0.40)	-0.47 (0.39)	-0.38 (0.39)	-0.19 (0.40)	-0.65 (0.39)	-0.70 (0.39)	-0.08 (0.39)	-0.28 (0.39)	-0.25 (0.39)	-0.33 (0.40)	-0.57 (0.40)
III	15		-0.08 (0.43)	-0.24 (0.43)	-0.12 (0.41)	0.25 (0.42)	-0.33 (0.42)	-0.31 (0.42)	-0.30 (0.42)	-0.03 (0.41)	-0.38 (0.42)	-0.00 (0.42)	-0.05 (0.43)	-0.62 (0.42)
IV	21		-0.29 (0.40)	-0.60 (0.40)	-0.82 (0.39)	0.00 (0.39)	-0.66 (0.40)	-0.81 (0.39)	-0.88 (0.39)	-0.73 (0.39)	-0.71 (0.40)	0.26 (0.39)	-0.09 (0.41)	-0.48 (0.40)
Tumor grade		P-valueb:	0.255	0.62	0.473	0.828	0.32	0.451	0.629	0.774	0.932	0.906	0.127	0.387
Well to moderately differentiated	48		ref	ref	ref	ref	ref	ref	ref	ref	ref	ref	ref	ref
Moderately to poorly diffferentiated	8		-0.45 (0.39)	-0.22 (0.45)	0.28 (0.39)	0.08 (0.37)	0.42 (0.41)	-0.31 (0.41)	-0.21 (0.43)	0.11 (0.39)	0.03 (0.40)	-0.05 (0.39)	-0.61 (0.40)	0.37 (0.42)
Abbreviations: se: standard error, SD: standard deviation
a Calculated by linear regression on standardized log10 transformed miRNAs, adjusted for age and sex. Coefficients are interpreted as the average standard deviation difference in plasma miRNA concentrations compared to the reference category (or per 1 year increase for the continuous age variable).
b P-value from ANOVA test of contribution to miRNA variance
